# Supplementary material for: A Novel Cell-Based Model for a Rare Disease: The Tks4-KO Human Embryonic Stem Cell Line as a Frank-Ter Haar Syndrome Model System
Source: Int J Mol Sci. 2022 Aug 8;23(15):8803. doi: 10.3390/ijms23158803 (PMC9369304; doi:10.3390/ijms23158803)
Supplement: Supplementary file 1 [file ijms-23-08803-s001.zip]

Archive with 1 entries (1 files):
- ijms-1817098-supplementary.pdf
